# Supplementary material for: Deep learning as a tool for increased accuracy and efficiency of histopathological diagnosis
Source: Sci Rep. 2016 May 23;6:26286. doi: 10.1038/srep26286 (PMC4876324; doi:10.1038/srep26286)
Supplement: Supplementary Information [file srep26286-s1.txt]

!obj:pylearn2.train.Train {
    dataset: &train !obj:pylearn2.datasets.hdf5.HDF5Dataset {
        filename: <file_name>,
        topo_view: topo_view,
        y: y,
        cache_size: 3000000000,
        use_h5py: True
    },
    model: !obj:pylearn2.models.mlp.MLP {
        input_space: !obj:pylearn2.space.Conv2DSpace {
            shape: [128, 128],
            num_channels: 3
        },
        layers: [
     !obj:pylearn2.models.mlp.ConvRectifiedLinear {
     layer_name: 'h2',
     output_channels: 32,
     irange: .3,
     kernel_shape: [5, 5],
     pool_shape: [2, 2],
     pool_stride: [2, 2],
     tied_b: True},
     !obj:pylearn2.models.mlp.ConvRectifiedLinear {
     layer_name: 'h3',
     output_channels: 32,
     irange: 0.08,
     kernel_shape: [5, 5],
     pool_shape: [2, 2],
     pool_stride: [2, 2],
     tied_b: True
     },
    !obj:pylearn2.models.mlp.ConvRectifiedLinear {
    layer_name: 'h4',
    output_channels: 64,
    irange: .24, 
    kernel_shape: [3, 3], 
    pool_shape: [1, 1],
    pool_stride: [1, 1],
    tied_b: True
    },
    !obj:pylearn2.models.mlp.ConvRectifiedLinear {
    layer_name: 'h5',
    output_channels: 64,
    irange: .24, 
    kernel_shape: [3, 3], 
    pool_shape: [1, 1],
    pool_stride: [1, 1],
    tied_b: True
    },	
    !obj:pylearn2.models.mlp.ConvRectifiedLinear {
    layer_name: 'h6',
    output_channels: 128,
    irange: .14,
    kernel_shape: [3, 3],
    pool_shape: [1, 1],
    pool_stride: [1, 1],
    tied_b: True
    },
    !obj:pylearn2.models.mlp.RectifiedLinear {
    dim: 1024,
    irange: .005,
    layer_name: 'h7'
    },
    !obj:pylearn2.models.mlp.RectifiedLinear {
    dim: 512,
    irange: .0625,
    layer_name: 'h8'
    },
    !obj:pylearn2.models.mlp.Softmax {
    layer_name: 'y',
    n_classes: 2,
    irange: .1
    }
                ],
    },
    algorithm: !obj:pylearn2.training_algorithms.sgd.SGD {
        batch_size: 32,
        monitoring_batch_size: 128,
        train_iteration_mode: 'even_sequential',
        monitor_iteration_mode: 'even_sequential',    
        learning_rate: .003,
        learning_rule: !obj:pylearn2.training_algorithms.learning_rule.Momentum {
            init_momentum: .5,
            nesterov_momentum: 1
        },
        monitoring_dataset:
          { 'train' : *train,
            'valid' : !obj:pylearn2.datasets.hdf5.HDF5Dataset {
                filename: <validation_set_path>,
                topo_view: topo_view,
                y: y,
                cache_size: 3000000000,
                use_h5py: True
            }
          },
        cost:  !obj:pylearn2.costs.cost.MethodCost {
                 method: 'cost_from_X'
               },
        termination_criterion: !obj:pylearn2.termination_criteria.And {
            criteria: [
                !obj:pylearn2.termination_criteria.EpochCounter {
                    max_epochs: 100
                }
            ]
        },
    },
    extensions:
        [ !obj:pylearn2.train_extensions.best_params.MonitorBasedSaveBest {
             channel_name: 'valid_y_misclass',
             save_path: <best_network_path>
        },
    ],
    save_path: <current_network_path>,
    save_freq: 1
}
